# Supplementary material for: Social stress during adolescence activates long-term microglia inflammation insult in reward processing nuclei
Source: PLoS One. 2018 Oct 26;13(10):e0206421. doi: 10.1371/journal.pone.0206421 (PMC6203396; doi:10.1371/journal.pone.0206421)
Supplement: S1 File — (XLSX) [file pone.0206421.s001.xlsx]

## Sheet: CPP data
Stress	Cocaine dose	Pre-C	Post-C	Conditioning Score
Exploration	1	385	432	47
Exploration	1	341	341	0
Exploration	1	461	341	-120
Exploration	1	378	338	-40
Exploration	1	394	453	59
Exploration	1	335	425	90
Exploration	1	317	386	69
Exploration	1	362	454	92
Exploration	1	307	539	232
Exploration	1	313	306	-7
Exploration	1	379	480	101
Exploration	1	325	389	64
Exploration	1	409	272	-137
Exploration	1	380	304	-76
Exploration	25	365	450	85
Exploration	25	431	423	-8
Exploration	25	283	478	195
Exploration	25	412	304	-108
Exploration	25	430	482	52
Exploration	25	326	379	53
Exploration	25	358	417	59
Exploration	25	293	459	166
Exploration	25	395	473	78
Exploration	25	355	525	170
Exploration	25	346	423	77
Exploration	25	273	419	146
Exploration	25	403	535	132
Exploration	25	393	421	28
Exploration	25	369	451	82
Exploration	25	332	413	81
Exploration	25	399	475	76
RSD	1	386	519	133
RSD	1	309	419	110
RSD	1	421	480	59
RSD	1	363	469	106
RSD	1	375	492	117
RSD	1	356	434	78
RSD	1	426	460	34
RSD	1	374	470	96
RSD	1	379	465	86
RSD	1	347	437	90
RSD	1	275	434	159
RSD	25	420	492	72
RSD	25	279	380	101
RSD	25	354	661	307
RSD	25	458	711	253
RSD	25	342	475	133
RSD	25	355	425	70
RSD	25	490	569	79
RSD	25	326	587	261
RSD	25	385	557	172
RSD	25	260	500	240
RSD	25	250	371	121
RSD	25	424	518	94

## Sheet: Iba+
Iba 1 Prelimbic Cortex
	Exploration			RSD
	Saline	1 mg/kg	25 mg/kg	Saline	1 mg/kg	25 mg/kg
Mice 1	56.76	74.84	61.12	66.25	66.4025	65.494
Mice 2	64.76	59.6473	68.1429	57.2198	54.4713	60.2822
Mice 3	60.29	74.44	76.1462	53.2945	48.06	56.13
Mice 4	65.98	63.3525	67.5258	73.5893	53.85	65.3292
Mice 5	67.8	59.36	67.7797	55.0598	52.8207	69.81
Iba 1 Nucleus Accumbens
	Exploration			RSD
	Saline	1 mg/kg	25 mg/kg	Saline	1 mg/kg	25 mg/kg
Mice 1	10.0492	16.92	15.976	18.263	14.7333	17.54
Mice 2	17.23	16.3703	16.1875	23.6878	6.08933	10.2278
Mice 3	23.0833	15.23	14.956	12.85	13.29	14.3358
Mice 4	18.29	16.1548	17.15	25.3787	13.888	12.7923
Mice 5	15.4057	19.5902	16.6682	20.0449	21.4395	11.304

## Sheet: Glial morphotypes PLC
Prelimbic cortex (%)			Mice 1	Mice 2	Mice 3	Mice 4	Mice 5
Exploration	Saline	M1	37.1951	46.7122	41.3481	45.1282	40.1274
		M2	50	44.9156	45.1945	42.5641	56.6879
		M3, M4 y M5	12.8049	8.37226	13.4574	12.3077	3.18471
			100	100	100	100	100
	1 mg/kg	M1	54.9133	39.1813	47.561	37.7907	36.6864
		M2	36.4162	41.5205	41.4634	43.0233	52.6627
		M3, M4 y M5	8.67052	19.2982	10.9756	19.186	10.6509
			100	100	100	100	100
	25 mg/kg	M1	37.0629	30.9707	25.2577	34.5238	28.4722
		M2	50.3497	50.2311	51.0309	51.1905	47.9167
		M3, M4 y M5	12.5874	18.7982	23.7113	14.2857	23.6111
			100	100	100	100	100
RSD	Saline	M1	36.8421	37.5691	28.3422	39.3258	33.6898
		M2	35.7895	46.9613	43.3155	40.4494	42.7807
		M3, M4 y M5	27.3684	15.4696	28.3422	20.2247	23.5294
			100	100	100	100	100
	1 mg/kg	M1	33.4928	28	33.3333	47	38.0368
		M2	39.7129	48.5714	46.2222	38	41.7178
		M3, M4 y M5	26.7943	23.4286	20.4444	15	20.2454
			100	100	100	100	100
	25 mg/kg	M1	26.455	33.3333	33.3333	34.5178	32.2275
		M2	65.0794	59.4444	48.2587	39.0863	47.3934
		M3, M4 y M5	8.46561	7.22222	18.408	26.3959	20.3791
			100	100	100	100	100

## Sheet: Glial morphotypes NAC
Nucleus accumbens (%)			Mice 1	Mice 2	Mice 3	Mice 4	Mice 5
Exploration	Saline	M1	100	61.82	93.33	81.08	100
		M2	0	32.73	6.67	13.51	0
		M3, M4 y M5	0	5.45	0	5.41	0
			100	100	100	100	100
	1 mg/kg	M1	80	84.62	78.57	80	80
		M2	17.14	15.38	17.86	20	16.67
		M3, M4 y M5	2.86	0	3.57	0	3.33
			100	100	100	100	100
	25 mg/kg	M1	78.57	59.85	63.64	56.25	53.19
		M2	7.14	37.23	34.09	40.63	46.81
		M3, M4 y M5	14.29	2.92	2.27	3.13	0
			100	100	100	100	100
RSD	Saline	M1	69.39	41.51	73.33	53.66	57.8
		M2	28.57	50.94	26.67	43.9	38.73
		M3, M4 y M5	2.04	7.55	0	2.44	3.47
			100	100	100	100	100
	1 mg/kg	M1	61.29	70.59	62.71	67.52	78.79
		M2	38.71	29.41	32.2	29.94	18.18
		M3, M4 y M5	0	0	5.08	2.55	3.03
			100	100	100	100	100
	25 mg/kg	M1	55.81	60	58.14	69.01	59.52
		M2	41.86	35	41.86	25.35	35.71
		M3, M4 y M5	2.33	5	0	5.63	4.76
			100	100	100	100	100

## Sheet: GFAP
GFAP Prelimbic Cortex
	Exploration			RSD
	Saline	1 mg/kg	25 mg/kg	Saline	1 mg/kg	25 mg/kg
Mice 1	53.3333	57.0842	57.3333	55.6667	55.3333	64
Mice 2	43.3333	47.6667	54.6675	61	54.3333	64.3333
Mice 3	55.3333	63.67	50.6667	51.9167	49.33	55.25
Mice 4	60.3333	63	53.67	43.3333	57.67	44.6667
Mice 5	66	54	57	47.6667	55	48
Iba 1 Nucleus Accumbens
	Exploration			RSD
	Saline	1 mg/kg	25 mg/kg	Saline	1 mg/kg	25 mg/kg
Mice 1	30	32.02	30.3333	28.6667	31.6667	26
Mice 2	36.3333	18.3333	29.5	23.6667	18.6667	21
Mice 3	25	38.3333	38	20.3333	21	27.25
Mice 4	36	35.3333	24.67	22.3333	26.33	28
Mice 5	23	36	35.33	15.3333	27.67	34

## Sheet: Neun N
Neun N Prelimbic Cortex
	Exploration			RSD
	Saline	1 mg/kg	25 mg/kg	Saline	1 mg/kg	25 mg/kg
Mice 1	74.64	88.3275	89.9433	63.4022	75.14	57.54
Mice 2	80.2615	87.6027	89.3158	78.5588	82.1788	71.2295
Mice 3	75.71	99.1805	81.8028	66.9447	83.51	53.4
Mice 4	90.37	71.76	95.6107	83.5092	70.787	72.77
Mice 5	67.13	86.7177	89.9063	69.982	81.4657	71.724
Neun N Nucleus Accumbens
	Exploration			RSD
	Saline	1 mg/kg	25 mg/kg	Saline	1 mg/kg	25 mg/kg
Mice 1	6.44083	10.9927	12.1875	9.683	12.6367	6.403
Mice 2	6.32583	14.81	13.2841	14.8967	8.886	8.29317
Mice 3	7.33333	16.5133	12.55	9.83217	17.2	5.74167
Mice 4	8.92	9.62867	15.8518	13.5555	7.2	7.95
Mice 5	10.8977	8.41	12.547	6.3	14.8208	5.6715

## Sheet: Synaptophysin 
Synaptophysin N Prelimbic Cortex
	Exploration			RSD
	Saline	1 mg/kg	25 mg/kg	Saline	1 mg/kg	25 mg/kg
Mice 1	143.125	153.671	149.138	168.245	157.164	178.061
Mice 2	140.838	140.095	141.644	183.496	147.329	180.43
Mice 3	152.278	148.553	137.341	170.129	152.938	183.158
Mice 4	154.231	146.657	143.045	184.206	141.393	183.061
Mice 5	143.334	143.533	137.053	176.519	137.82	190.597
Synaptophysin N Nucleus Accumbens
	Exploration			RSD
	Saline	1 mg/kg	25 mg/kg	Saline	1 mg/kg	25 mg/kg
Mice 1	29.019	38.2372	20.2317	28.6027	31.113	11.0793
Mice 2	37.688	24.7062	23.4697	37.5265	22.4784	22.5175
Mice 3	25.514	26.6983	29.5087	36.3887	20.3237	12.8468
Mice 4	29.7842	37.4485	27.7355	37.9225	19.5877	18.4711
Mice 5	21.0665	19.4392	16.4028	35.1101	18.8893	27.4408
